# Supplementary material for: Development of a Monoclonal Antibody to Pig CD69 Reveals Early Activation of T Cells in Pig after PRRSV and ASFV Infection
Source: Viruses. 2022 Jun 20;14(6):1343. doi: 10.3390/v14061343 (PMC9231377; doi:10.3390/v14061343)
Supplement: Supplementary file 1 [file viruses-14-01343-s001.zip]

Archive with 1 entries (1 files):
- viruses-1719373-supplementary.pdf
